# Supplementary material for: Satellite Cells Exhibit Decreased Numbers and Impaired Functions on Single Myofibers Isolated from Vitamin B6-Deficient Mice
Source: Nutrients. 2021 Dec 17;13(12):4531. doi: 10.3390/nu13124531 (PMC8705767; doi:10.3390/nu13124531)
Supplement: Supplementary file 1 [file nutrients-13-04531-s001.zip]

Archive with 1 entries (1 files):
- nutrients-1482457-supplementary.pdf
